# Supplementary material for: Adsorption Removal of Mo(VI) from an Aqueous Solution by Alumina with the Subsequent Regeneration of the Adsorbent
Source: Int J Mol Sci. 2023 May 12;24(10):8700. doi: 10.3390/ijms24108700 (PMC10218439; doi:10.3390/ijms24108700)
Supplement: Supplementary file 1 [file ijms-24-08700-s001.zip]

Archive with 1 entries (1 files):
- ijms-2331217-supplementary.pdf
